# Supplementary material for: Molecular Structure, Spectral Analysis, Molecular Docking and Physicochemical Studies of 3-Bromo-2-hydroxypyridine Monomer and Dimer as Bromodomain Inhibitors
Source: Molecules. 2023 Mar 15;28(6):2669. doi: 10.3390/molecules28062669 (PMC10054851; doi:10.3390/molecules28062669)
Supplement: Supplementary file 1 [file molecules-28-02669-s001.zip]

Archive with 1 entries (1 files):
- molecules-2189273-supplementary.pdf
